# Supplementary material for: The modulatory role of short-chain fatty acids on peripheral circadian gene expression: a systematic review
Source: Front Physiol. 2025 Jul 14;16:1595057. doi: 10.3389/fphys.2025.1595057 (PMC12301408; doi:10.3389/fphys.2025.1595057)
Supplement: Supplementary file 1 [file Table2.xlsx]

## Sheet: Лист1
Study	SCFA measurement method	SCFA concentration	Peripheral circadian gene expression changes
Tahara et al.	Caecal SCFA was measured by ion-exclusion HPLC .	Increased via oral suplementation. 2–3 times higher compared to levels in the colon in the control group.	All Per1, Per2, Bmal1, Cry1, and Rev-erbα in the kidney and some of the Per2 and Cry1 in the submandibular gland were phase advanced after SCFA administration.No reported changes in liver circadian gene expression.
Ding et al.	From frozen liver tissues were extracted SCFA, including acetic acid, propionic acid, butyric acid, valerate acid, isobutyric acid, isovaleric acid, and hexanoic acid, and analyzed using HP-FFAP capillary column (Agilent, Folsom, CA, United States) and measued with gas chromatography mass spectrometry (GC-MS).	Propionic acid, valeric acid, and hexanoic acid increases were reported in the interventional group.	Rhythmical oscillations, causing phase advance in liver and white adipose tissues, Clock, Bmal1, Per2, Cry2, and Rev-erbα after feeding high fat were observed.
Leone et al.	Cecal or fecal SCFA was measured using Varian Saturn 2000 GC-MS-MS.	Increase of the butyrate levels by intraperitoneal administration (1000 mg/kg).	Increased per2:bmal1 mRNA ratio after intervention compared to the control group.
Ryan et al.	Cecum SCFA levels were measured using gas chromatography (7890 B, 5977 B; Agilent Technologies, Inc., Santa Clara, CA, USA)	No difference in total SCFA concentration between groups. Butyric and propionic acid levels were higher in the paramylon group.	Paramylon group showed significantly phase-advanced PER2:LUC activity in the kidney and submandibular gland.
Altaha et al.	Fecal SCFa concentration was measured with the multiple reaction monitoring method and the 3-NPH method.	No rhythmicity of total SCFAs was found in Bmal1SCNfl/- mice (cosine regression, control: p = 0.003, p = 0.001, p = 0.02, p = 0.0009, Bmal1SCNfl/-: p = 0.32, p = 0.5, p = 0.49, p = 0.93). In control and Bmal1SCNfl/- mice, butyric acid and valeric acid showed rhythmicity (cosine regression, control p = 0.0001, p = 0.007, Bmal1SCNfl/-, p = 0.02, p = 0.01, respectively).	In Bmal1SCNfl/- mice, advanced all clock genes in the jejunum, cecum, and proximal colon (Bmal1: 2.7h, Per2: 3.6h, Rev-erbα: 5.7h).
Fawad et al.	Nuclear magnetic resonance (NMR) metabolic profiles were used to approximately evaluate total SCFA concentration.	Increase in SCFAs levels after acetate (10mM, median=3.72h, P<0.05), butyrate (1mM, median=13.35h, P<0.05), propionate (1mM, median=3.26h, P<0.05; 10mM, median=11.74h, P<0.05), and isovalerate (0.5mM, median=5.1h, P<0.05; 1mM, median=8.1h, P<0.05) exposure to PER2::LUC enteroids.	2 to 15 hours of delay in phase in PER2::LUC mouse enteroids.
Desmet et al.	Fecal SCFA concentration was identified using gas chromatography–flame ionization detector (Agilent, Santa Clara, CA, USA).	Control group (acetate: ZT 4h28, pcosinor < 0.01; butyrate: ZT 3, pcosinor < 0.001) and jet-lagged mice with time-restricted feeding (acetate: ZT 6h39, pcosinor < 0.05; butyrate ZT 3h13, pcosinor < 0.001) did not show significant changes in fecal acetate and butyrate. In the jet-lagged mice without time-restricted feeding, the fecal propionate concentrations showed a delay in phase rhythmicity of…	Arntl mRNA expression in the mucosa of the distal colon was phase delayed by 5 hours and 55 minutes in jet-lagged, not time-restricted, feeding mice compared to the control group. Reverbα mRNA expression was phase delayed by 6 hours and 31 minutes in jet-lagged, not time-restricted, feeding mice compared to the control group.
Firoozi et al.	No tools were used.	Increased by 600 mg/d sodium-butyrate capsule supplemantation for 12 weeks period.	A significant increase compared to the placebo group in the expression of CRY1 (CRY1 fold change: 2.22 ± 1.59 vs. 0.63 ± 0.49, P-value < 0.001), CRY2 (CRY2 fold change: 2.15 ± 1.26 vs. 0.93 ± 0.80, P-value = 0.001), PER1 (PER1 fold change: 1.86 ± 1.77 vs. 0.65 ± 0.48, P-value = 0.005), and BMAL1 (BMAL1 fold change: 1.85 ± 0.97 vs. 0.86 ± 0.63, P-value = 0.001) was found in serum isolated from blo…
