# Supplementary material for: The modulatory role of short-chain fatty acids on peripheral circadian gene expression: a systematic review
Source: Front Physiol. 2025 Jul 14;16:1595057. doi: 10.3389/fphys.2025.1595057 (PMC12301408; doi:10.3389/fphys.2025.1595057)
Supplement: Supplementary file 3 [file Table1.xlsx]

## Sheet: Лист1
Authors	Year	Journal	Title	Study Design	Sample	Intervention	Tools used for circadian genes expression measurement	Key Findings
Tahara et al.	2018	Scientific Reports	Gut Microbiota-Derived Short Chain Fatty Acids Induce Circadian Clock Entrainment in Mouse Peripheral Tissue.	Controlled experiment.	The sample consisted of 162 mice that included male ICR, C57BL/6J, and male ICR background heterozygous PER2::LUC knock-in.	As an antibiotic treatment, metronidazole (1 g/L), ampicillin sodium (1 g/L), neomycin sulphate (1 g/L), and vancomycin hydrochloride (0.5 g/L) were added to the drinking water. Sodium acetate trihydrate, sodium butyrate, sodium propionate, and sodium L-lactate solution (70%) were used as SCFA treatment that has been mixed into the water.	Real time RT-PCR; In vivo recording of bioluminescence oscillations in peripheral tissues; In vitro recording of the rhythmic expression of Per2.	The supplementation of the SCFA has been shown to phase-advance the circadian rhythms in peripheral tissues in vivo. It suggests possible solutions to the jet lag treatment. Day-night oscillation of caecal SCFA has been fluctuating and can be connected to the peripheral clock rhythmicity.
Ding et al.	2022	Frontiers in Nutrition	A high-fat diet disrupts the hepatic and adipose circadian rhythms and modulates the diurnal rhythm of gut microbiota-derived short-chain fatty acids in gestational mice.	Сontrolled experiment.	80 female C57BL/6 mice in the gestational stage.	The high-fat diet group received a diet in which 60% of calories were fat, whereas the control group had 15.8% fat calories in their diet.	Reverse transcription quantitative PCR (RT-qPCR).	The microbiota-derived SCFAs are influenced by a high-fat diet and are associated with liver circadian gene expression changes.
Leone et al.	2015	Cell Host & Microbe	Effects of Diurnal Variation of Gut Microbes and High-Fat Feeding on Host Circadian Clock Function and Metabolism.	Controlled experiment.	Gender-matched C57Bl/6 mice were divided into 3 groups with 2 to 3 for microarray analysis. Three groups were germ-free (GF), conventionalized (TF, fecal transplant), and specific pathogen-free (SPF). Male 8–10 wk-old GF C57Bl/6 mice were split into 3 treatment groups, each group consisting of 4 mice.	A group of mice received a 37.5% saturated milk fat diet, and the control group received normal rodent chow. 100 µL of saline or butyrate (1000 mg/kg) in injection was received by 3 treatment groups for 5 days.	16S rRNA amplicon sequencing analysis.	A high-fat diet has a negative impact on the circadian clock via microbe-dependent metabolites that are affecting it. Loss of SCFAs has been shown to affect circadian liver gene expression and lead to diet-induced obesity.
Ryan et al.	2023	Frontiers in Nutrition	Euglena gracilis-derived β-glucan paramylon entrains the peripheral circadian clocks in mice.	Сontrolled experiment.	6–8 weeks old male ICR mice and 8-12 weeks old male heterozygous PER2:LUC knock-in mice with ICR backgrounds. For real-time RT-PCR analysis, 8 mice were taken. Another group of mice was divided into the control and paramylon groups: the control group consisted of 8, and the paramylon group consisted of 4.	Euglena (50 mg)/paramylon (50 mg) to the vehicle (10 mg/kg body weight) was supplemented via oral administration. 1 g/L of metronidazole (Fujifilm Wako Pure Chemical Co., Osaka, Japan), 1 g/L ampicillin sodium (Fujifilm Wako Pure Chemical Co.), 1 g/L neomycin sulfate (Fujifilm Wako Pure Chemical Co.), and 0.5 g/L of vancomycin hydrochloride (Fujifilm Wako Pure Chemical Co.) were used as an Antibi…	Real time RT-PCR; In vivo bioluminescence imaging.	Paramylon can possibly mediate clock gene expression by SCFAs and may have a similar effect as SCFAs direct intake.
Altaha et al.	2022	Molecular Metabolism	Genetic and environmental circadian disruption induce weight gain through changes in the gut microbiome.	Controlled experiment.	Male SCN-specific Bmal1 knock-out mice and their control littermates on a genetic C57BL/6J background were picked to form groups with 3–4 mice/time point/genotype to measure gene expression and 12 mice per group/time/light condition. In other experiments, these samples were used: n = 6 mice/time point/genotype; n = 6 mice/time point/genotype; n = 4–5 mice/time point/light condition; n = 4–5 mice/…	A group of mice received 100 lux light exposure and had a shift for 8 hours every 5th day. The control group was kept under a 12-h light and 12-h darkness schedule.	Quantitative real-time PCR (qRT-PCR).	Genetic and environmental circadian rhythm disruption causes arrhythmicity in SCFA fermentation, particularly propionic acid and acetic acid. Mice with central clock disruption showed to have different circadian gene expression in peripheral tissues.
Fawad et al.	2022	Gastroenterology	Histone deacetylase inhibition by gut microbe-generated short chain fatty acids entrains intestinal epithelial circadian rhythms.	Сontrolled experiment.	In the study, PER2::LUCIFERASE (PER2::LUC) mice that were C57Bl/6J were used. Human Bmal1-luc enteroids and colonoids were generated for ex vivo experiments, as well as HDAC3-inducible knockout enteroids.	Mouse enteroids and human enteroids were exposed to SCFAs acetate, butyrate, propionate and isovalerate.	Bioluminescence recording.	Circadian genes in the intestinal tissues are being affected directly with SCFA, even without receiving an input from the central clock or any other peripheral tissues.
Desmet et al.	2021	Nutrients	Time-Restricted Feeding in Mice Prevents the Disruption of the Peripheral Circadian Clocks and Its Metabolic Impact during Chronic Jetlag.	Controlled experiment.	144 12-week-old wild-type C57BL/6J mice were used.	Mice were divided into three equal groups: two jet lag groups, one was on a time-restricted feeding diet and the other was not restricted, and the third group was a control group that was fed a nighttime-restricted feeding diet.	Quantitative real-time PCR (qRT-PCR).	A study reported that peripheral clock is being modulated via corticosterone levels in plasma that are correlated with the dark/light cycle in the central clock.
Firoozi et al.	2024	Lipids in Health and Disease	Effects of short-chain fatty acid-butyrate supplementation on expression of circadian-clock genes, sleep quality, and inflammation in patients with active ulcerative colitis: a double-blind randomized controlled trial.	Randomized controlled trial.	16 women and 20 men with mild to moderate active ulcerative colitis.	The intervention group with 18 individuals was receiving 600 mg/d sodium butyrate in capsule form for 12 weeks. The control group with 18 individuals received a placebo (600 mg/d of rice starch) for 12 weeks.	Quantitative real-time PCR (qRT-PCR).	CRY1, CRY2, PER1, and BMAL1 gene expression increased after SCFA supplementation. PER2 and CLOCK gene expression did not show a big difference between the intervention and control groups.
